# Supplementary material for: Versatile Application of TiO2@PDA Modified Filter Paper for Oily Wastewater Treatment
Source: Molecules. 2023 Dec 2;28(23):7903. doi: 10.3390/molecules28237903 (PMC10708479; doi:10.3390/molecules28237903)
Supplement: Supplementary file 1 [file molecules-28-07903-s001.zip]

Archive with 1 entries (1 files):
- molecules-2751300-supplementary.pdf
